# Supplementary material for: Lead Induces Apoptosis and Histone Hyperacetylation in Rat Cardiovascular Tissues
Source: PLoS One. 2015 Jun 15;10(6):e0129091. doi: 10.1371/journal.pone.0129091 (PMC4468051; doi:10.1371/journal.pone.0129091)
Supplement: S1 Data — A. Systolic Blood Pressure values of Pb exposure group. B. Systolic Blood Pressure values of control group. C. Diastolic Blood Pressure values of Pb exposure group. D. Diastolic Blood Pressure values of control group. The S1 Data is in the file of S1 Data.xls (XLS) [file pone.0129091.s001.xls]

## Sheet: Sheet1
S1 data. Blood pressure values of all samples.
	A. Systolic Blood pressure values of Pb exposure group.											B. Systolic Blood pressure values of control group.
		Pb exposure group	Pb exposure group	Pb exposure group	Pb exposure group	Pb exposure group	Pb exposure group	Pb exposure group	Pb exposure group	Pb exposure group			Control group	Control group	Control group	Control group	Control group	Control group	Control group	Control group	Control group
	time		1	2	3	4	5	6	average	SD				1	2	3	4	5	6	average	Standard deviation
	0-day	SBP	123.2	101.4	120.6	112.4	118.1	124	116.617	8.54691		0-day	SBP	113.2	112.6	119.8	127.1	118.19	108.2	116.515	6.64973
	3-day	SBP	132.34	132.033	149.933	138.867	149.1	127.7	138.329	9.37489		3-day	SBP	106.2	107.7	117.9	115.2	120.6	124.5	115.35	7.21187
	6-day	SBP	143.3	140.86	137.95	122.6	139.4	132.9	136.168	7.50029		6-day	SBP	121.4	126.6	126.2	115.3	131.3	129.7	125.083	5.87858
	10-day	SBP	141.68	152.033	168.42	158	149.5	155.1	154.122	8.95496		10-day	SBP	104.2	116.5	121.1	108	104.9	120.6	112.55	7.39574
	13-day	SBP	143.3	131.3	149.067	156.383	140.3	149.6	144.992	8.7172		13-day	SBP	121.4	130.7	119.7	128	133.1	118.3	125.2	6.20967
	17-day	SBP	131.9	132	127.1	129.7	134.1	126	130.133	3.12453		17-day	SBP	104.8	114.7	111.9	120.3	113.4	124.1	114.867	5.13537
	19-day	SBP	132.34	130.8	130.4	137.15	134.9	130.6	132.698	2.75979		19-day	SBP	127.8	126	136.5	132.5	124.3	129.5	129.433	4.92321
	25-day	SBP	138.4	128.8	148.2	146.133	137.8	143.4	140.456	7.04291		25-day	SBP	152.3	136.9	137.7	154.4	147.3	151.7	146.717	7.99437
	31-day	SBP	139.85	137.275	141.18	127.05	131.9	140.4	136.276	5.64086		31-day	SBP	128.8	143.7	140.9	125.6	130.2	134.7	133.983	7.13061
	40-day	SBP	138.5	133.3	139.6	133.5	124.5	138.2	134.6	5.62281		40-day	SBP	144.1	142.6	129.3	131.8	123	126.5	132.883	7.44466
	C. Diastolic Blood pressure values of Pb exposure group.											D. Diastolic Blood pressure values of control group.
		Pb exposure group	Pb exposure group	Pb exposure group	Pb exposure group	Pb exposure group	Pb exposure group	Pb exposure group	Pb exposure group	Pb exposure group			Control group	Control group	Control group	Control group	Control group	Control group	Control group	Control group	Control group
			1	2	3	4	5	6	average	SD				1	2	3	4	5	6	average	Standard deviation
	0-day	DBP	95.8	92.4	94.9	100.3	109.8	108.3	100.25	7.29459		0-day	DBP	98.4	104	105.6	111.3	96.3	103.2	103.133	5.34104
	3-day	DBP	115.3	118.933	133.2	120.167	123.9	106.04	119.59	9.01752		3-day	DBP	98	98.7	107.3	102.3	111.2	113.9	105.233	6.61201
	6-day	DBP	131.6	122.8	130.1	107.26	129.2	116.4	122.893	9.52984		6-day	DBP	110.1	108.7	113.4	90.5	113.4	112.6	108.117	8.83797
	10-day	DBP	123.7	135.55	145.4	142.4	136.5	128.2	135.292	8.23276		10-day	DBP	114	116.7	110.9	113.2	114.7	105.8	112.55	3.81195
	13-day	DBP	124.475	119.6	129.417	139.783	123.5	133.2	128.329	7.35499		13-day	DBP	114	116.7	122.9	105.8	114.7	113.2	114.55	5.53272
	17-day	DBP	115.833	110.5	113.8	112.667	120.233	113.1	114.356	3.35663		17-day	DBP	93.8	101.2	102.1	105.8	100.5	105	101.4	4.27598
	19-day	DBP	116.72	118.3	117.82	123.475	122.1	116.1	119.086	3.00274		19-day	DBP	117	115.1	122.7	121.4	113.8	119.2	118.2	3.51852
	25-day	DBP	121.533	116.933	130.3	125.333	123.5	126.567	124.028	4.56778		25-day	DBP	134.7	121.7	120.5	129.8	122.9	123.3	125.483	5.55281
	31-day	DBP	126.967	123.125	120.28	111.725	115.8	124.9	120.466	5.78274		31-day	DBP	115.5	135.4	130.6	118.2	120.3	123.3	123.883	7.6617
	40-day	DBP	110.3	119.9	127.6	121.6	107.8	121	118.033	7.49738		40-day	DBP	127.1	112.6	119.8	113.2	115.9	113.3	116.983	5.63113
