# Supplementary material for: Lead Induces Apoptosis and Histone Hyperacetylation in Rat Cardiovascular Tissues
Source: PLoS One. 2015 Jun 15;10(6):e0129091. doi: 10.1371/journal.pone.0129091 (PMC4468051; doi:10.1371/journal.pone.0129091)
Supplement: S2 Data — A. Caspase-3 activity in vascular tissue (fold of control). B. Caspase-3 activity in cardiac tissue (fold of control). The S2 Data is in the file of S2 Data.xls (XLS) [file pone.0129091.s002.xls]

## Sheet: Sheet1
S2 Data. The value of caspase-3 activity of cardiac and vascular tissue (fold of control).
			A. caspase-3 activity in vascular tissue (fold of control).
			12 day	12 day		40 day	40 day
			control group	Pb exposure group		control group	Pb exposure group
			0.236	0.3015		0.245	0.2785
			0.253	0.232		0.239	0.3675
			0.193	0.253		0.204	0.313
			0.247	0.188		0.186	0.306
			0.188	0.218		0.179	0.356
			0.215	0.279		0.237	0.283
		average	0.222	0.24525		0.215	0.317333
			control group	Pb exposure group		control group	Pb exposure group
			1.06306	1.35811		1.13953	1.29535
			1.13964	1.04505		1.11163	1.7093
			0.869369	1.13964		0.948837	1.45581
			1.11261	0.846847		0.865116	1.42326
			0.846847	0.981982		0.832558	1.65581
			0.968468	1.25676		1.10233	1.31628
		Average	1	1.10473		1	1.47597
		Average	1	1.1		1	1.47597
		SD	0.12	0.18		0.13	0.17
			B. caspase-3 activity in cardiac tissue (fold of control).
			12 day	12 day		40 day	40 day
			control group	Pb exposure group		control group	Pb exposure group
			0.222	0.286		0.265	0.283
			0.21	0.233		0.201	0.24
			0.205	0.244		0.231	0.322
			0.261	0.223		0.246	0.344
			0.214	0.212		0.218	0.239
			0.287	0.278		0.211	0.307
		average	0.233167	0.246		0.228667	0.289167
			control group	Pb exposure group		control group	Pb exposure group
			0.95279	1.22747		1.15721	1.23581
			0.901288	1		0.877729	1.04803
			0.879828	1.04721		1.00873	1.40611
			1.12017	0.957082		1.07424	1.50218
			0.918455	0.909871		0.951965	1.04367
			1.23176	1.19313		0.921397	1.34061
		Average	1	0.895552		0.869314	1.09626
		Average	1	1.05579		0.998544	1.26274
		SD	0.14	0.12		0.1	0.19
